# Supplementary material for: Genetic Dissection of Root Morphological Traits Related to Nitrogen Use Efficiency in Brassica napus L. under Two Contrasting Nitrogen Conditions
Source: Front Plant Sci. 2017 Sep 29;8:1709. doi: 10.3389/fpls.2017.01709 (PMC5626847; doi:10.3389/fpls.2017.01709)
Supplement: Supplementary file 1 [file Table1.XLS]

## Sheet: Supplementary Table S1
Table S1 Statistics for all investigated traits of the parents across three independent experiments (E1-E3).
Category	Trait	Treatment	E1		E2		E3
			Parent		Parent		Parent
			ZS11 (Mean±SD)	No.73290 (Mean±SD)	ZS11 (Mean±SD)	No.73290 (Mean±SD)	ZS11 (Mean±SD)	No.73290 (Mean±SD)
RSA-related traits	PRL	HN	15.7±1.7	19.2±2.2	14.8±0.6	14.6±3.2	17.7±2.3	20.7±0.5
		LN	19.4±0.3	24.1±1.1**a	27.8±2	33.1±2.6*	20.9±0.2	22.7±0.8*
	TRL	HN	1565.2±23.8	1412.8±118.6	2994.3±330.3	2101.5±435.8*	1021.6±125.3	939.3±79.4
		LN	1292±100.2	1187.1±75.8	2198.7±60.5	2276.3±227.2	1156.8±58.3	937.9±42.4**
	TSA	HN	137.4±2	129±9.2	289.1±30.5	192.1±41.3*	73.1±10.8	59.9±5.4
		LN	83±4.6	79.1±4.6	136.1±4	139.6±15.7	79.6±4.2	62.2±2**
	TRV	HN	0.96±0.01	0.94±0.07	2.22±0.23	1.4±0.31*	0.42±0.07	0.3±0.03
		LN	0.42±0.02	0.42±0.03	0.67±0.02	0.68±0.09	0.44±0.03	0.33±0.02**
	TRN	HN	691.3±63.3	695.7±83.8	2907±653.2	1854.7±363.5	556.7±139.3	509.3±70.8
		LN	1015.7±63.7	785.7±57.6**	1744.8±46.9	1492.8±158.2*	892.5±88.4	575.3±21.1**
	RDW	HN	0.052±0.004	0.053±0.005	0.164±0.028	0.092±0.029*	0.025±0.007	0.02±0.002
		LN	0.041±0.005	0.033±0.008	0.062±0.006	0.064±0.009	0.033±0.003	0.026±0.003*
	RSRD	HN	0.1±0	0.1±0.01	0.12±0.03	0.08±0.02	0.1±0.04	0.1±0.01
		LN	0.2±0.03	0.18±0.07	0.38±0.05	0.33±0.09	0.21±0.02	0.16±0.03
NUE-related traits	SDW	HN	0.52±0.03	0.55±0.02	1.34±0.12	1.11±0.14	0.25±0.05	0.2±0.02
		LN	0.21±0.01	0.2±0.05	0.17±0.03	0.2±0.03	0.16±0.01	0.16±0.04
	TDW	HN	0.572±0.03	0.603±0.023	1.504±0.096	1.205±0.166	0.275±0.054	0.217±0.024
		LN	0.251±0.006	0.229±0.048	0.227±0.029	0.267±0.024	0.193±0.01	0.189±0.039
	SNC	HN	35.06	36.36	42.03	38.42	41.76	46.49
		LN	32.39	38.5	12.82	10.35	33.47	35.01
	RNC	HN	31.29	29.01	37.38	31.03	42.74	40.93
		LN	28.82	28.97	19.17	17.16	33.97	38.02
	SNU	HN	18.23±0.93	20±0.73	56.32±4.85	42.77±5.3*	10.44±2.21	9.14±1.07
		LN	6.8±0.32	7.57±1.9	2.09±0.39	2.07±0.37	5.35±0.33	5.72±1.33
	RNU	HN	1.62±0.12	1.54±0.15	6.14±1.05	2.85±0.89*	1.05±0.3	0.83±0.06
		LN	1.18±0.13	0.95±0.23	1.13±0.07	1.06±0.16	1.13±0.11	0.99±0.1
	TNU	HN	19.85±1.04	21.54±0.81	62.47±4.1	45.62±6.18*	11.49±2.24	9.98±1.12
		LN	7.98±0.2	8.52±1.86	3.22±0.45	3.13±0.21	6.49±0.34	6.71±1.38
	NUtE	HN	0.029±0	0.028±0**	0.024±0	0.026±0**	0.024±0	0.022±0**
		LN	0.031±0	0.027±0**	0.069±0.001	0.084±0.003**	0.03±0	0.028±0**
a: Significant difference between two genotypes in the same environment was indicated by asterisks
(*, p<0.05; **, p<0.01 ).
