# Supplementary material for: Genetic Dissection of Root Morphological Traits Related to Nitrogen Use Efficiency in Brassica napus L. under Two Contrasting Nitrogen Conditions
Source: Front Plant Sci. 2017 Sep 29;8:1709. doi: 10.3389/fpls.2017.01709 (PMC5626847; doi:10.3389/fpls.2017.01709)
Supplement: Supplementary file 2 [file Table2.XLS]

## Sheet: Supplementary Table S2
Table S2.The list of the 129 identified QTLs detected for all investigated traits across all the environments.
Identified-QTL	Trait	Experiments code	Treatment	Linkage group	LOD	R2 (%)a	Peak position	Confience interval （2-LOD）	Additive effect	Significance of linkage	Reproducibilityb	1/2(2-LOD CI)c
qPRL01	PRL	E1	HN	A01	4.12951	8.2399	41.61	41.3-41.8	-1.2874	Significant	Non-overlapping	0.25
qPRL02	PRL	E3	LN	A01	5.38811	10.5806	44.41	43.4-48.8	-1.3281	Significant	Non-overlapping	2.7
qPRL03	PRL	E1	HN	A01	5.1863	13.3962	49.11	48.4-53.2	-1.2365	Significant	Non-overlapping	2.4
qPRL04	PRL	E3	LN	A02	2.68646	4.9378	22.01	21-32	-0.7647	Suggestive	Overlapping	5.5
qPRL05	PRL	E1	HN	A02	2.29803	5.3917	24.01	21.5-34	-0.7961	Suggestive	Overlapping	6.25
qPRL06	PRL	E2	HN	A03	4.98015	8.5611	63.31	63-65	-0.7252	Significant	Non-overlapping	1
qPRL07	PRL	E2	HN	A03	4.60474	7.9638	71.71	71.3-72.5	-0.6882	Significant	Non-overlapping	0.6
qPRL08	PRL	E2	LN	A05	5.26824	10.9145	28.11	28.1-28.4	-1.2378	Significant	Non-overlapping	0.15
qPRL09	PRL	E2	HN	A09	5.87419	10.7834	0.01	0-0.9	0.8015	Significant	Non-overlapping	0.45
qPRL10	PRL	E3	HN	A09	3.34397	6.8066	3.01	0.9-8.3	0.8483	Significant	Overlapping	3.7
qPRL11	PRL	E2	HN	A09	6.85503	12.4939	5.11	0.9-6	0.8641	Significant	Overlapping	2.55
qPRL12	PRL	E3	HN	A09	2.69731	5.833	10.61	8.3-18.2	0.7898	Suggestive	Overlapping	4.95
qPRL13	PRL	E2	HN	A09	6.67492	13.3531	11.61	8.4-17.8	0.8907	Significant	Overlapping	4.7
qPRL14	PRL	E1	HN	A09	3.97761	7.8412	18.61	18.3-25.3	0.9259	Significant	Overlapping	3.5
qPRL15	PRL	E3	LN	A09	2.83836	5.2039	23.51	18.6-32.8	0.746	Suggestive	Overlapping	7.1
qPRL16	PRL	E1	LN	A09	2.84704	5.4615	23.81	23.5-31.5	0.8126	Suggestive	Overlapping	4
qPRL17	PRL	E2	HN	C08	4.81957	9.9383	116.91	115-122.9	-0.7815	Significant	Overlapping	3.95
qPRL18	PRL	E2	HN	C08	5.94146	10.6706	123.01	122.9-126	-0.8038	Significant	Non-overlapping	1.55
qPRL19	PRL	E1	LN	C08	3.66079	7.2428	123.31	115.5-124	-0.9218	Significant	Overlapping	4.25
qPRL20	PRL	E3	LN	C09	3.53059	6.7021	19.91	14.4-20.5	-0.8432	Significant	Non-overlapping	3.05
qPRL21	PRL	E2	HN	C09	3.09225	5.3277	24.51	24.1-27.8	-0.5759	Suggestive	Overlapping	1.85
qPRL22	PRL	E3	LN	C09	3.51974	6.6622	26.31	22.7-27.3	-0.8461	Significant	Overlapping	2.3
qPRL23	PRL	E2	HN	C09	3.59135	6.1342	35.71	31.1-40.4	-0.6147	Significant	Non-overlapping	4.65
qRDW01	RDW	E3	HN	A07	3.038	6.6944	74.21	73.7-79.2	0.0023	Suggestive	Overlapping	2.75
qRDW02	RDW	E1	LN	A07	3.83005	7.8128	74.21	73.7-75.3	0.002	Significant	Overlapping	0.8
qRDW03	RDW	E1	LN	A07	3.58484	8.1297	97.21	96.3-100.9	-0.0017	Significant	Non-overlapping	2.3
qRDW04	RDW	E2	HN	A07	2.81015	6.387	101.81	101.3-110.4	-0.0068	Suggestive	Overlapping	4.55
qRDW05	RDW	E1	LN	A07	4.35519	9.1673	106.31	106-111.2	-0.0019	Significant	Overlapping	2.6
qRDW06	RDW	E2	LN	A09	2.23076	4.9852	89.51	68.9-103.8	0.0022	Suggestive	Overlapping	17.45
qRDW07	RDW	E3	LN	A09	2.94686	6.4862	103.61	93.5-104.9	0.0017	Suggestive	Overlapping	5.7
qRSRD01	RSRD	E1	LN	A02	6.4232	14.0851	41.71	40.3-43.3	0.01	Significant	Non-overlapping	1.5
qRSRD02	RSRD	E3	LN	A02	2.85572	6.4068	43.91	43.6-44.5	0.0058	Suggestive	Overlapping	0.45
qRSRD03	RSRD	E1	LN	A02	6.79427	14.8388	44.41	44.1-44.6	0.0098	Significant	Overlapping	0.25
qRSRD04	RSRD	E1	HN	A02	2.20038	4.3032	48.01	36.2-48.2	0.0027	Suggestive	Overlapping	6
qRSRD05	RSRD	E1	HN	A02	3.29189	6.348	55.51	53.6-58.7	0.0033	Significant	Non-overlapping	2.55
qRSRD06	RSRD	E2	LN	A04	4.27056	9.258	84.21	83.4-84.4	-0.015	Significant	Non-overlapping	0.5
qRSRD07	RSRD	E3	HN	A06	3.689	7.4231	11.51	10.1-11.8	0.005	Significant	Non-overlapping	0.85
qRSRD08	RSRD	E3	HN	A06	5.16026	10.2175	17.41	13.7-22.7	0.006	Significant	Non-overlapping	4.5
qRSRD09	RSRD	E3	HN	C04	3.73023	7.1511	69.41	69.1-69.9	0.005	Significant	Non-overlapping	0.4
qTRL01	TRL	E2	LN	A01	3.60871	7.2996	34.11	32.5-35.1	-141.368	Significant	Non-overlapping	1.3
qTRL02	TRL	E2	LN	A01	3.60437	7.2861	42.71	42.4-42.9	-130.137	Significant	Non-overlapping	0.25
qTRL03	TRL	E1	HN	A01	5.34254	13.0841	49.11	48.4-52.2	-91.0456	Significant	Non-overlapping	1.9
qTRL04	TRL	E1	LN	A02	3.80401	7.5826	65.21	61.7-70.8	84.634	Significant	Non-overlapping	4.55
qTRL05	TRL	E2	HN	A07	3.69768	7.6977	26.71	26.4-27.7	-129.366	Significant	Overlapping	0.65
qTRL06	TRL	E2	LN	A07	2.21123	4.5025	26.7	24.7-28.6	-85.5158	Suggestive	Overlapping	1.95
qTRL07	TRL	E3	HN	A07	4.88033	12.5942	62.81	61.8-63	67.9907	Significant	Overlapping	0.6
qTRL08	TRL	E2	HN	A07	2.28718	5.8355	62.81	57.4-63	119.916	Suggestive	Overlapping	2.8
qTRL09	TRL	E1	LN	A07	3.41992	9.4043	63.41	63.3-63.7	89.0058	Significant	Non-overlapping	0.2
qTRL10	TRL	E2	LN	A07	3.77797	7.7319	65.21	64.1-65.5	125.107	Significant	Non-overlapping	0.7
qTRL11	TRL	E3	HN	A07	5.48576	11.1345	67.21	65.5-69.2	66.329	Significant	Non-overlapping	1.85
qTRL12	TRL	E2	HN	A07	3.31142	6.676	71.01	70.3-74.2	130.283	Suggestive	Overlapping	1.95
qTRL13	TRL	E1	LN	A07	8.01164	17.0766	73.51	72.2-73.7	134.088	Significant	Overlapping	0.75
qTRL14	TRL	E3	LN	A07	2.54107	5.0936	74.21	71.7-76.7	61.0165	Suggestive	Overlapping	2.5
qTRL15	TRL	E2	LN	A07	4.09262	8.3393	74.21	71.7-77	136.877	Significant	Overlapping	2.65
qTRL16	TRL	E1	LN	A07	3.56314	8.0895	93.81	90.8-100	-80.5486	Significant	Non-overlapping	4.6
qTRL17	TRL	E3	LN	A09	3.8192	7.8195	103.61	93.9-104.8	65.3288	Significant	Non-overlapping	5.45
qTRL18	TRL	E2	HN	C05	3.59569	8.4909	81.41	72.3-99.2	130.776	Significant	Non-overlapping	13.45
qTRN01	TRN	E2	LN	A01	5.29914	13.5932	45.41	43.6-48.8	-114.203	Significant	Overlapping	2.6
qTRN02	TRN	E1	HN	A01	4.27273	11.3766	49.11	46.3-50.6	-65.0522	Significant	Overlapping	2.15
qTRN03	TRN	E3	LN	A05	4.25537	8.1823	25.11	24.1-26.3	-33.4512	Significant	Non-overlapping	1.1
qTRN04	TRN	E2	LN	A05	3.94289	8.0174	28.31	28.2-29.1	-74.6227	Significant	Non-overlapping	0.45
qTRN05	TRN	E3	HN	A07	4.36604	10.7218	62.81	61.8-63	39.4514	Significant	Non-overlapping	0.6
qTRN06	TRN	E3	HN	A07	4.56351	9.3687	67.21	65.5-69	38.0299	Significant	Overlapping	1.75
qTRN07	TRN	E3	LN	A07	5.8807	11.569	67.21	65.5-69.4	42.9132	Significant	Overlapping	1.95
qTRN08	TRN	E1	LN	A07	5.09082	10.3901	67.21	65.5-70.3	54.7694	Significant	Overlapping	2.4
qTRN09	TRN	E3	LN	A07	5.92193	11.6485	74.21	71.8-76.4	46.5925	Significant	Overlapping	2.3
qTRN10	TRN	E1	LN	A07	5.90674	11.9265	74.21	73.7-75.6	62.7661	Significant	Overlapping	0.95
qTRV01	TRV	E2	LN	A02	3.58701	6.9844	35.91	34.5-36.5	0.0349	Significant	Non-overlapping	1
qTRV02	TRV	E1	HN	A02	4.32915	9.2941	37.01	36.5-37.7	0.0364	Significant	Non-overlapping	0.6
qTRV03	TRV	E1	HN	A02	4.96713	10.5864	41.01	40.1-41.7	0.0392	Significant	Non-overlapping	0.8
qTRV04	TRV	E1	HN	A02	4.17725	8.9858	46.51	46.3-47	0.0361	Significant	Non-overlapping	0.35
qTRV05	TRV	E3	HN	A07	3.69117	7.5545	65.21	64.2-65.5	0.0277	Significant	Non-overlapping	0.65
qTRV06	TRV	E1	LN	A07	3.56965	7.2849	73.51	72.1-73.7	0.0371	Significant	Overlapping	0.8
qTRV07	TRV	E2	LN	A07	4.61125	9.0513	73.71	71.3-75	0.0466	Significant	Overlapping	1.85
qTRV08	TRV	E3	HN	A07	3.14433	7.5076	74.21	73.7-75	0.0292	Suggestive	Overlapping	0.65
qTRV09	TRV	E1	HN	A07	2.31539	4.8126	90.61	87-98.8	-0.0385	Suggestive	Overlapping	5.9
qTRV10	TRV	E1	LN	A07	3.11395	6.328	90.61	86.7-96.2	-0.0303	Suggestive	Overlapping	4.75
qTSA01	TSA	E1	HN	A01	4.37906	9.9631	50.11	48.1-52.5	-5.7347	Significant	Non-overlapping	2.2
qTSA02	TSA	E1	LN	A02	3.69551	7.3042	68.11	63-68.1	5.6437	Significant	Non-overlapping	2.55
qTSA03	TSA	E3	HN	A07	5.99354	15.8701	62.81	61.8-63	5.2327	Significant	Non-overlapping	0.6
qTSA04	TSA	E3	HN	A07	7.06769	14.9321	65.21	64.3-65.5	5.1672	Significant	Non-overlapping	0.6
qTSA05	TSA	E2	LN	A07	4.38774	8.9137	69.01	66.2-69.3	8.1505	Significant	Non-overlapping	1.55
qTSA06	TSA	E2	HN	A07	3.56097	7.7436	71.01	69.7-73.9	12.6512	Significant	Overlapping	2.1
qTSA07	TSA	E3	HN	A07	6.55774	13.9481	71.71	71-73.5	5.2249	Significant	Overlapping	1.25
qTSA08	TSA	E1	LN	A07	7.96173	17.0662	73.51	72.3-75.1	9.1765	Significant	Overlapping	1.4
qTSA09	TSA	E3	LN	A07	2.39785	5.0245	73.71	72.8-76.2	4.1304	Suggestive	Overlapping	1.7
qTSA10	TSA	E2	LN	A07	5.4467	10.8531	74.21	71.7-76	9.5556	Significant	Overlapping	2.15
qTSA11	TSA	E1	LN	A07	4.29226	8.9382	90.61	89.7-90.8	-5.8172	Significant	Non-overlapping	0.55
qTSA12	TSA	E1	LN	A07	3.86043	8.526	98.21	96.2-100.7	-5.6779	Significant	Non-overlapping	2.25
qTSA13	TSA	E2	LN	A09	2.29803	4.39	89.81	84.8-103.6	5.0372	Suggestive	Overlapping	9.4
qTSA14	TSA	E3	LN	A09	3.52842	7.9044	103.61	95-104.7	4.6016	Significant	Overlapping	4.85
qSDW01	SDW	E3	LN	A01	3.4069	7.3856	87.71	86.6-89.3	-0.0125	Significant	Overlapping	1.35
qSDW02	SDW	E2	LN	A01	2.29586	5.5485	90.91	87.9-93	-0.0078	Suggestive	Overlapping	2.55
qSDW03	SDW	E1	HN	A04	2.91648	6.3995	79.81	78.5-80.9	0.0197	Suggestive	Overlapping	1.2
qSDW04	SDW	E2	LN	A04	3.45464	7.4929	79.81	79.3-83	0.0091	Significant	Overlapping	1.85
qSDW05	SDW	E1	LN	A07	4.98015	10.0972	106.31	105.3-110.5	-0.0121	Significant	Non-overlapping	2.6
qSDW06	SDW	E3	LN	A09	3.35265	7.3058	53.51	53.3-56	0.012	Significant	Non-overlapping	1.35
qSNC01	SNC	E3	LN	A01	3.88864	8.7728	112.01	110-114.7	1.5823	Significant	Non-overlapping	2.35
qSNC02	SNC	E1	LN	A02	3.94506	8.8275	42.61	42.2-44	1.0501	Significant	Non-overlapping	0.9
qSNC03	SNC	E1	LN	A02	5.75267	12.562	51.31	50.2-53.1	1.2491	Significant	Non-overlapping	1.45
qSNC04	SNC	E1	LN	A02	3.89949	8.7379	59.51	58.8-61.3	1.0344	Significant	Non-overlapping	1.25
qSNC05	SNC	E3	HN	A04	3.96025	8.7626	33.81	32.4-34.6	1.3745	Significant	Non-overlapping	1.1
qSNC06	SNC	E3	HN	A04	3.31142	7.3944	41.91	37.5-45.9	1.129	Significant	Non-overlapping	4.2
qSNC07	SNC	E2	LN	A05	4.05139	8.9794	36.21	34.5-36.4	0.504	Significant	Non-overlapping	0.95
qSNU01	SNU	E1	LN	A04	3.15518	6.2481	79.81	77.3-83	0.3151	Suggestive	Overlapping	2.85
qSNU02	SNU	E1	HN	A04	3.93421	9.1193	79.81	78.5-80.9	1.3862	Significant	Overlapping	1.2
qSNU03	SNU	E2	LN	A04	3.37001	7.9353	80.01	78.5-83	0.215	Suggestive	Overlapping	2.25
qSNU04	SNU	E1	LN	A07	3.53493	7.3534	100.01	98.3-101.7	-0.3392	Significant	Non-overlapping	1.7
qSNU05	SNU	E1	LN	A07	4.2966	8.8339	106.31	103.9-111.4	-0.3787	Significant	Non-overlapping	3.75
qTDW01	TDW	E2	LN	A01	4.09913	9.2933	105.61	103.9-108.9	-0.0121	Significant	Non-overlapping	2.5
qTDW03	TDW	E1	LN	A07	5.05393	10.2527	106.31	101.8-110.2	-0.0136	Significant	Non-overlapping	4.2
qTNU01	TNU	E3	LN	A01	3.6673	8.1005	89.91	89.3-92.4	-0.4941	Significant	Non-overlapping	1.55
qTNU02	TNU	E2	LN	A03	4.24886	11.0121	24.71	23.6-30.4	0.2459	Significant	Non-overlapping	3.4
qTNU03	TNU	E1	LN	A03	4.30528	8.5081	175.81	174.6-178.3	0.398	Significant	Non-overlapping	1.85
qTNU04	TNU	E1	LN	A03	4.37255	8.6512	181.21	179-185.3	0.4035	Significant	Non-overlapping	3.15
qTNU05	TNU	E1	LN	A04	3.91251	7.6309	80.01	77.3-83	0.3758	Significant	Non-overlapping	2.85
qTNU06	TNU	E1	LN	A06	4.4702	8.9604	150.01	145.7-150.7	0.4134	Significant	Non-overlapping	2.5
qTNU07	TNU	E1	LN	A07	4.95628	10.1315	90.61	89.8-95.8	-0.4248	Significant	Non-overlapping	3
qTNU08	TNU	E1	LN	A07	3.47634	7.2614	100.01	96.2-100.7	-0.3611	Significant	Non-overlapping	2.25
qTNU09	TNU	E1	HN	A09	3.84307	7.9369	33.71	23.4-39.1	1.028	Significant	Non-overlapping	7.85
qRNC01	RNC	E1	LN	C04	4.52228	10.1602	58.91	51.6-59.4	0.8357	Significant	Non-overlapping	3.9
qRNC02	RNC	E1	LN	C04	3.48502	7.5322	69.91	69.5-70.3	-0.7567	Significant	Non-overlapping	0.4
qRNC03	RNC	E1	LN	C04	3.48068	7.5265	75.61	74.4-80.9	-0.7562	Significant	Non-overlapping	3.25
qRNU01	RNU	E2	HN	A03	3.14867	7.1409	50.31	48.7-50.8	0.3579	Significant	Non-overlapping	1.1
qRNU02	RNU	E1	LN	A06	3.64777	8.1712	144.61	138.2-150	0.063	Significant	Non-overlapping	5.9
qRNU03	RNU	E1	HN	A09	3.84741	8.9891	33.71	25.8-37.7	0.0817	Significant	Non-overlapping	5.95
qNUtE01	NUtE	E3	LN	A01	3.47851	8.2178	112.01	110-116	-0.0011	Significant	Non-overlapping	3
qNUtE02	NUtE	E1	LN	A02	4.06224	9.4098	51.31	49-53.1	-0.0008	Significant	Non-overlapping	2.05
qNUtE03	NUtE	E2	LN	A05	4.96279	10.9315	36.11	34.6-36.4	-0.0032	Significant	Non-overlapping	0.9
a: Phenotype variation explanation of QTLs.
b: "Overlapping" QTL represents the confidence interval (CI) overlapped at least half CIs for the QTLs detected in different
experiments (e.g., 10-cM CI overlapping at least by 5cM). The remaining were the “non-overlapping” QTLs.
c: "1/2(2-LOD CI)" represents half the value of confidence interval (CI) for the QTLs detected in different experiments.
