# Supplementary material for: Genetic Dissection of Root Morphological Traits Related to Nitrogen Use Efficiency in Brassica napus L. under Two Contrasting Nitrogen Conditions
Source: Front Plant Sci. 2017 Sep 29;8:1709. doi: 10.3389/fpls.2017.01709 (PMC5626847; doi:10.3389/fpls.2017.01709)
Supplement: Supplementary file 3 [file Table3.XLS]

## Sheet: Supplementary Table S3
Table S3. Summary table of the 129 identified QTLs for all investigated traits across all the environments
Category	Trait	Treatment	Number	LOD	R2 (%)a	ADDb
						(+)	(-)
RSA-related traits	PRL	HN	15	2.3-6.9	5.3-13.4	6	9
		LN	8	2.7-5.4	4.9-10.9	2	6
	TRL	HN	7	2.3-5.5	5.8-13.1	5	2
		LN	11	2.2-8.0	4.5-17.1	7	4
	TSA	HN	5	3.6-7.1	7.7-15.9	4	1
		LN	9	2.3-8.0	4.4-17.1	7	2
	TRV	HN	6	2.3-5.0	4.8-10.6	5	1
		LN	4	3.1-4.6	6.3-9.1	3	1
	TRN	HN	3	4.3-4.6	9.4-11.4	2	1
		LN	7	3.9-5.9	8.0-13.6	4	3
	RDW	HN	2	2.8-3.0	6.4-6.7	1	1
		LN	5	2.2-4.4	5.0-9.2	3	2
	RSRD	HN	5	2.2-5.2	4.3-10.2	5	0
		LN	4	2.9-6.8	6.4-14.8	3	1
	Total	HN	43	2.2-7.1	4.3-15.9	28	15
		LN	48	2.2-8.0	4.4-17.1	29	19
NUE-related traits	SDW	HN	1	2.9	6.4	1	0
		LN	5	2.3-5.0	5.5-10.1	2	3
	TDW	HN	0	－	－	0	0
		LN	2	4.1-5.1	9.3-10.3	0	2
	RNC	HN	0	－	－	0	0
		LN	3	3.5-4.5	7.5-10.2	1	2
	SNC	HN	2	3.3-4.0	7.4-8.8	2	0
		LN	5	3.9-5.8	8.7-12.6	5	0
	RNU	HN	2	3.1-3.8	7.1-9.0	2	0
		LN	1	3.6	8.2	1	0
	SNU	HN	1	3.9	9.1	1	0
		LN	4	3.2-4.3	6.2-8.8	2	2
	TNU	HN	1	3.8	7.9	1	0
		LN	8	3.5-5.0	7.3-11.0	5	3
	NUtE	HN	0	－	－	0	0
		LN	3	3.5-5.0	8.2-10.9	0	3
	Total	HN	7	2.9-4.0	6.4-9.1	7	0
		LN	31	2.3-5.8	5.5-12.6	16	15
a: Phenotype variation explanation of QTLs.
b: A positive and negative values represented ZS11 and No.73290, respectively,
which carried the allele for an increase of trait value.
